# Supplementary material for: Association between Workers’ Anxiety over Technological Automation and Sleep Disturbance: Results from a Nationally Representative Survey
Source: Int J Environ Res Public Health. 2022 Aug 15;19(16):10051. doi: 10.3390/ijerph191610051 (PMC9408459; doi:10.3390/ijerph191610051)
Supplement: Supplementary file 1 [file ijerph-19-10051-s001.zip]

Archive with 1 entries (1 files):
- ijerph-1848537-supplementary.pdf
